# Supplementary material for: Dyneins Across Eukaryotes: A Comparative Genomic Analysis
Source: Traffic. 2007 Sep 26;8(12):1708–21. doi: 10.1111/j.1600-0854.2007.00646.x (PMC2239267; doi:10.1111/j.1600-0854.2007.00646.x)
Supplement: File S2 — Unique identifiers and descriptions for the repertoires of DHC, IC and Tctex1/2 sequences encoded in the genomes of 24 diverse eukaryotes. [file tra0008-1708_8_12dfig2.xls]

## Sheet: DHC
Sequence	Genome ID	Refseq ID	Refseq discription
Caeel_CHE3	CE32386	NP_492221.2	abnormal CHEmotaxis family member (che-3) [Caen...
Caeel_DHC1	CE23997	NP_491363.1	Dynein Heavy Chain family member (dhc-1) [Caeno
Chlre_24009	24009
Chlre_DHC11	117608
Chlre_DHC2	130324
Chlre_DHC3	187119
Chlre_DHC4	126616
Chlre_DHC5	126477
Chlre_DHC6	134599
Chlre_DHC7	117459
Chlre_DHC8	135994
Chlre_DHC9	194093
Chlre_DYH1A	60432
Chlre_DYH1B	137221
Chlre_DYHA	130849
Chlre_DYHB	24252
Chlre_DYHG	155136
Crypa_DHC	cgd1_750	XP_627924.1	dynein heavy chain [Cryptosporidium parvum Iowa...
Dicdi_DHC	DDB0185096	XP_643185.1	cytoplasmic dynein heavy chain [Dictyostelium d...
Drome_CG15148	CG15148-PA	NP_609857.1	beethoven CG15148-PA, isoform A [Drosophila mel...
Drome_CG15804	CG15804-PA	NP_477085.2	Dynein heavy chain at 62B CG15804-PA, isoform A...
Drome_CG17150	CG17150-PA	NP_647937.1	CG17150-PA, isoform A [Drosophila melanogaster]
Drome_CG17629	CG17629-PD	NP_001015501.1	CG17629-PD.3 [Drosophila melanogaster]
Drome_CG17866	CG17866-PA	NP_001015505.1	CG17866-PA.3 [Drosophila melanogaster]
Drome_CG1842	CG1842-PA	NP_524541.2	Dynein heavy chain at 89D CG1842-PA [Drosophila...
Drome_CG3339	CG3339-PA	NP_651557.1	CG3339-PA, isoform A [Drosophila melanogaster]
Drome_CG3723	CG3723-PA	NP_524424.1	Dynein heavy chain at 93AB CG3723-PA [Drosophil...
Drome_CG5526	CG5526-PA	NP_523591.1	Dynein heavy chain at 36C CG5526-PA [Drosophila...
Drome_CG7092	CG7092-PA	NP_523394.1	Dynein heavy chain at 16F CG7092-PA [Drosophila...
Drome_CG9492	CG9492-PA	NP_649923.2	CG9492-PA [Drosophila melanogaster]
Drome_DYHC	CG7507-PA	NP_523929.2	Dynein heavy chain 64C CG7507-PA, isoform A [Dr...
Giala_103059	103059
Giala_111950	111950
Giala_17243	17243
Giala_17265	17265
Giala_37985	37985
Giala_40496	40496
Giala_cytoDHC	17478	XP_778710.1	dynein heavy chain [Giardia lamblia ATCC 50803]
Giala_DHC	115708383	XP_769558.1	hypothetical protein GLP_538_38973_49418 [Giard...
Giala_DHC16F	101138	XP_778597.1	dynein heavy chain [Giardia lamblia ATCC 50803]
Giala_DHC1alpha	100906	XP_771201.1	1-alpha dynein heavy chain [Giardia lamblia ATC...
Giala_DHC1b	93736	XP_768529.1	cytoplasmic dynein heavy chain 1b [Giardia lamb...
Giala_DHC1beta	94440	XP_771340.1	beta dynein heavy chain [Giardia lamblia ATCC 5...
Homsa_262780	ENSP00000262780	BAW89527.1	hCG1813078, isoform CRA_a [Homo sapiens]
Homsa_71891707		BAB21788.2	KIAA1697 protein [Homo sapiens]
Homsa_71891721		BAC23113.2	KIAA2017 protein [Homo sapiens]
Homsa_75677365		NP_065928.2	dynein heavy chain domain 3 [Homo sapiens]
Homsa_96066		Q5SUX3	Novel protein (Fragment)
Homsa_DYH1	ENSP00000273600	NP_056327.3	dynein, axonemal, heavy polypeptide 1 [Homo sap...
Homsa_DYH11	ENSP00000330671	NP_003768.2	dynein, axonemal, heavy chain 11 [Homo sapiens]
Homsa_DYH3	ENSP00000261383	NP_060009.1	dynein, axonemal, heavy polypeptide 3 [Homo sap...
Homsa_DYH5	ENSP00000265104	NP_001360.1	dynein, axonemal, heavy polypeptide 5 [Homo sap...
Homsa_DYH7	ENSP00000311273	NP_061720.1	axonemal dynein heavy chain 7 [Homo sapiens]
Homsa_DYH8	ENSP00000333363	XP_001173800.1	PREDICTED: dynein, axonemal, heavy polypepti...
Homsa_DYH9	ENSP00000262442	NP_001363.2	dynein, axonemal, heavy chain 9 isoform 2 [Homo...
Homsa_DYHC1	ENSP00000348965	NP_001367.2	dynein, cytoplasmic, heavy polypeptide 1 [Homo ...
Homsa_DYHC2		XP_942900.1	PREDICTED: similar to dynein, cytoplasmic, heav...
Leima_13.1650	LmjF13.1650
Leima_14.1060	LmjF14.1060
Leima_22.1110	LmjF22.1110
Leima_23.1310	LmjF23.1310
Leima_25.0980	LmjF25.0980
Leima_26.1020	LmjF26.1020
Leima_27.1750	LmjF27.1750	XP_848130.1	dynein heavy chain [Leishmania major strain Fri...
Leima_28.0610	LmjF28.0610
Leima_28.2880	LmjF28.2880
Leima_34.3880	LmjF34.3880
Leima_34.4160	LmjF34.4160
Leima_36.0950	LmjF36.0950
Ostlu_40832	40832
Ostlu_43542	43542
Phatr_31156	31156
Physo_108230	108230
Physo_108948	108948
Physo_109790	109790
Physo_111756	111756
Physo_112706	112706
Physo_112792	112792
Physo_116046	116046
Physo_118492	118492
Physo_122771	122771
Physo_127247	127247
Physo_128245	128245
Physo_129636	129636
Physo_129649	129649
Physo_133667	133667
Physo_134505	134505
Physo_156858	156858
Physo_157394	157394
Plafa_MAL7P1_162	MAL7P1.162	NP_704224.1	dynein heavy chain, putative [Plasmodium falcip...
Plafa_PF10_0224	PF10_0224	NP_700697.1	dynein heavy chain, putative [Plasmodium falcip...
Plafa_PF11_0240	PF11_0240	NP_701100.1	dynein heavy chain, putative [Plasmodium falcip...
Plafa_PF14_0626	PF14_0626	NP_702515.1	dynein beta chain, putative [Plasmodium falcipa...
Plafa_PFI0260c	PFI0260c	NP_704595.1	hypothetical protein [Plasmodium falciparum 3D7]
Sacce_DHC	Sacce_YKR054C	NP_012980.1	Cytoplasmic heavy chain dynein, microtubule mot...
Schpo_DHC	Schpo_SPAC1093.06c	NP_001018285.1	hypothetical protein SPAC1093.06c [Schizosac...
Takru_155137	SINFRUP00000155137
Takru_axoDYN11	SINFRUP00000155551
Takru_axoDYN3	SINFRUP00000160734
Takru_axoDYN9	SINFRUP00000147009
Takru_cytoDHC	SINFRUP00000150148
Takru_cytoDHC2	SINFRUP00000158787
Takru_DHC5	SINFRUP00000143594
Takru_DHC7	SINFRUP00000159108
Takru_IPI00014845	SINFRUP00000182851
Takru_IPI00165319	SINFRUP00000161363
Tetth_11233	11233
Tetth_17996	17996
Tetth_20185	20185
Tetth_21093	21093
Tetth_24963	24963
Tetth_26521	26521
Tetth_27496	27496
Tetth_4219	4219
Tetth_6635	6635
Tetth_7756	7756
Tetth_7960	7960
Tetth_8999	8999
Tetth_DYH1	11110
Tetth_DYH10	7159
Tetth_DYH11	25325
Tetth_DYH12	7050
Tetth_DYH13	1882
Tetth_DYH2	7928
Tetth_DYH3	28305
Tetth_DYH4	7973
Tetth_DYH5	19591
Tetth_DYH6	23142
Tetth_DYH7	23736
Tetth_DYH8	19847
Tetth_DYH9	19663
Thaps_133598	133598
Thaps_133690	133690
Thaps_134238	134238
Thaps_145957	145957
Thaps_163102	163102
Toxgo_20.m03983	20.m03983
Toxgo_44.m02617	44.m02617
Toxgo_46.m01675	46.m01675
Toxgo_50.m03338	50.m03338
Toxgo_541.m01230	541.m01230
Toxgo_55.m04914	55.m04914
Toxgo_583.m05320	583.m05320
Toxgo_59.m03681	59.m03681
Toxgo_76.m01685	76.m01685
Toxgo_83.m00019	83.m00019
Trybr_10.70.1720	Tb10.70.1720	XP_822780.1	dynein heavy chain [Trypanosoma brucei TREU927]
Trybr_11.01.0390	Tb11.01.0390	XP_828890.1	dynein heavy chain [Trypanosoma brucei TREU927]
Trybr_11.01.3010	Tb11.01.3010	XP_829187.1	dynein heavy chain [Trypanosoma brucei TREU927]
Trybr_11.02.0030	Tb11.02.0030	XP_828326.1	dynein heavy chain [Trypanosoma brucei TREU927]
Trybr_11.02.0760	Tb11.02.0760	XP_828407.1	dynein heavy chain [Trypanosoma brucei TREU927]
Trybr_927.2.5270	Tb927.2.5270	XP_951699.1	dynein heavy chain [Trypanosoma brucei TREU927]
Trybr_927.3.930	Tb927.3.930	XP_843689.1	dynein heavy chain, putative [Trypanosoma brucei]
Trybr_927.4.560	Tb927.4.560	XP_844206.1	dynein heavy chain, putative [Trypanosoma bruce...
Trybr_927.4.870	Tb927.4.870	XP_826828.1	dynein heavy chain [Trypanosoma brucei TREU927]...
Trybr_927.7.3160	Tb927.7.3160	XP_823633.1	dynein heavy chain cytosolic [Trypanosoma bruce...
Trybr_927.7.920	Tb927.7.920	XP_824486.1	dynein heavy chain [Trypanosoma brucei TREU927]...
Trybr_927.8.3250	Tb927.8.3250	XP_825774.1	dynein heavy chain [Trypanosoma brucei TREU927]...

## Sheet: IC
Sequence	Genome ID	Refseq ID	Refseq discription
Caeel_DLIC	16862	NP_501038.1	DYnein Chain, light Intermediate family member ...
Chlre_IC78	129433
Chlre_IC140	137826
Chlre_IC138	158948
Chlre_IC70	188612
Crypa_DIC	cgd1_1540	XP_627994.1	dynein intermediate chain [Cryptosporidium parv...
Dicdi_DIC	DDB0215397	XP_640973.1	cytoplasmic dynein intermediate chain [Dictyost...
Drome_CG10859-PA	CG10859-PA	NP_609651.1	CG10859-PA [Drosophila melanogaster]
Drome_CG13930-PA	CG13930-PA	NP_647645.1	CG13930-PA [Drosophila melanogaster]
Drome_CG1571-PA	CG1571-PA	NP_572435.1	CG1571-PA [Drosophila melanogaster]
Drome_CG18000-PK	CG18000-PK	NP_477073.1	short wing CG18000-PK, isoform K [Drosophila me...
Drome_CG6053-PA	CG6053-PA	NP_648497.1	CG6053-PA [Drosophila melanogaster]
Drome_CG7051-PB	CG7051-PB	NP_728477.1	CG7051-PA, isoform A [Drosophila melanogaster]
Drome_CG9313-PA	CG9313-PA	NP_611530.5	CG9313-PA [Drosophila melanogaster]
Giala_33218	33218	XP_770228.1	hypothetical protein GLP_387_59239_56966 [Giard...
Giala_6939	6939	XP_768505.1	hypothetical protein GLP_0_7835_9718 [Giardia l...
Homsa_IC1	ENSP00000242317	NP_036276.1	dynein, axonemal, intermediate chain 1 [Homo sa...
Homsa_ENSP00000263811	ENSP00000263811	XP_001144171.1	PREDICTED: hypothetical protein isoform 7 [P...
Homsa_ENSP00000302929	ENSP00000302929
Homsa_DNAI2	ENSP00000308312	NP_075462.2	dynein, axonemal, intermediate polypeptide 2 [H...
Homsa_DYNC1I1	ENSP00000320130	NP_004402.1	dynein, cytoplasmic, intermediate polypeptide 1...
Homsa_ENSP00000348217	ENSP00000348217	NP_660155.1	testis development protein NYD-SP29 [Homo sapiens]
Homsa_ENSP00000360065	ENSP00000360065	NP_079039.3	WD repeat domain 78 isoform 1 [Homo sapiens]
Homsa_WDRD34	ENSP00000361800	NP_443076.2	WD repeat domain 34 [Homo sapiens]
Leima_24.0280	LmjF24.0280
Leima_27.1630	LmjF27.1630	XP_848120.1	hypothetical protein LMJ_0423 [Leishmania major...
Leima_29.0100	LmjF29.0100	XP_847669.1	hypothetical protein LMJ_0646 [Leishmania major...
Leima_32.1060	LmjF32.1060
Leima_33.2630	LmjF33.2630
Ostlu_28823	28823
Phatr_46969	46969
Physo_108289	108289
Physo_133004	133004
Physo_133317	133317
Physo_141044	141044
Physo_142621	142621
Plafa_PF10_0196	PF10_0196	NP_700670.1	cytoplasmic dynein intermediate chain, putative...
Plafa_PF14_0243	PF14_0243	NP_702132.1	dynein-associated protein, putative [Plasmodium...
Plafa_PFI1080w	PFI1080w	NP_704759.1	hypothetical protein [Plasmodium falciparum 3D7]
Plafa_PFL0610w	PFL0610w	NP_701487.1	hypothetical protein PFL0610w [Plasmodium falci...
Schpo_SPBC646.17c	SPBC646.17c	NP_595375.1	hypothetical protein SPBC855.01c [Schizosacchar...
Takru_SINFRUP00000138996	SINFRUP00000138996
Takru_SINFRUP00000153151	SINFRUP00000153151
Takru_SINFRUP00000155585	SINFRUP00000155585
Takru_SINFRUP00000176122	SINFRUP00000176122
Takru_SINFRUP00000179302	SINFRUP00000179302
Takru_SINFRUP00000182340	SINFRUP00000182340
Takru_SINFRUP00000182766	SINFRUP00000182766
Tetth_10169	10169
Tetth_19646	19646
Tetth_3910	3910
Tetth_4466	4466
Tetth_6823	6823
Tetth_7959	7959
Thaps_109099	109099
Thaps_138281	138281
Toxgo_25.m01862	25.m01862
Toxgo_52.m01629	52.m01629
Toxgo_55.m04766	55.m04766
Toxgo_65.m01115	65.m01115
Toxgo_65.m02727	65.m02727
Trybr_11.01.5910	Tb11.01.5910	XP_829486.1	dynein [Trypanosoma brucei TREU927]
Trybr_11.02.2640	Tb11.02.2640	XP_828575.1	dynein intermediate chain [Trypanosoma brucei T...
Trybr_11.18.0003	Tb11.18.0003	XP_828311.1	hypothetical protein Tb11.18.0003 [Trypanosoma ...
Trybr_927.2.4060	Tb927.2.4060	XP_951616.1	dynein intermediate chain [Trypanosoma brucei T...
Trybr_927.3.5540	Tb927.3.5540	XP_844144.1	hypothetical protein, conserved [Trypanosoma br...

## Sheet: Tctex1_2
Sequence	Genome ID	Refseq ID	Refseq discription
Caeel_04289	04289	NP_509511.1	DYnein Light chain (Tctex type] family member (...
Caeel_05616	05616
Caeel_17659	17659	NP_492063.1	DYnein Light chain (Tctex type] family member (...
Chlre_LC9	126085
Chlre_Tctex2b	130357
Chlre_Tctex1a	160073
Chlre_LC19	184900
Crypa_Tctex1	cgd4_1830	XP_625777.1	dynein light chain tctex1 [Cryptosporidium parv...
Dicdi_DDB0218620	DDB0218620	XP_638499.1	hypothetical protein DDBDRAFT_0218620 [Dictyost...
Drome_CG12363-PA	CG12363-PA	NP_477356.1	Dynein light chain 90F CG12363-PA [Drosophila m...
Drome_CG5359-PA	CG5359-PA	NP_649966.1	CG5359-PA [Drosophila melanogaster]
Drome_CG7276-PA	CG7276-PA	NP_996092.1	CG7276-PB, isoform B [Drosophila melanogaster]
Giala_13575	13575	XP_767596.1	dynein light chain [Giardia lamblia ATCC 50803]
Giala_17371	17371	XP_769460.1	dynein light chain [Giardia lamblia ATCC 50803]
Giala_4236	4236	XP_767597.1	hypothetical protein GLP_442_13579_13256 [Giard...
Homsa_ENSP00000324323	ENSP00000324323
Homsa_ENSP00000328019	ENSP00000328019	NP_777570.1	t-complex-associated-testis-expressed 3 [Homo s...
Homsa_ENSP00000356052	ENSP00000356052
Homsa_ENSP00000356056	ENSP00000275244	NP_006510.1	t-complex-associated-testis-expressed 1-like 1 ...
Homsa_ENSP00000360070	ENSP00000360070
Homsa_ENSP00000361274	ENSP00000361274	NP_001013654.1	hypothetical protein LOC343521 [Homo sapiens]
Homsa_ENSP00000367841	ENSP00000297871	NP_006511.1	t-complex-associated-testis-expressed 1-like [H...
Homsa_ENSP00000367844	ENSP00000367844
Leima_05.0420	LmjF05.0420
Leima_13.1180	LmjF13.1180
Leima_18.0730	LmjF18.0730
Leima_28.0950	LmjF28.0950
Leima_35.2910	LmjF35.2910	XP_843396.1	Leishmania major strain Friedlin hypothetical p...
Physo_108869	108869
Physo_143028	143028
Plafa_PF11_0148	PF11_0148	NP_701008.1	dynein light chain type 2, putative [Plasmodium...
Plafa_PFI1350c	PFI1350c
Takru_SINFRUP00000135509	SINFRUP00000135509
Takru_SINFRUP00000154636	SINFRUP00000154636
Takru_SINFRUP00000157150	SINFRUP00000157150
Takru_SINFRUP00000163662	SINFRUP00000163662
Takru_SINFRUP00000181506	SINFRUP00000181506
Tetth_19512	19512
Tetth_25508	25508
Tetth_27905	27905
Tetth_3792	3792
Thaps_132110	132110
Thaps_159009	159009
Toxgo_20.m03672	20.m03672
Toxgo_37.m00763	37.m00763
Toxgo_50.m00037	50.m00037
Trybr_09.211.3770	Tb09.211.3770	XP_827518.1	dynein light chain [Trypanosoma brucei TREU927]
Trybr_10.389.0060	Tb10.389.0060	XP_827822.1	dynein light chain [Trypanosoma brucei TREU927]
Trybr_10.406.0615	Tb10.406.0615	XP_823253.1	dynein light chain [Trypanosoma brucei TREU927]
Trybr_11.02.1135	Tb11.02.1135	XP_828447.1	dynein light chain [Trypanosoma brucei TREU927]
Trybr_11.02.5620	Tb11.02.5620	XP_828849.1	dynein light chain [Trypanosoma brucei TREU927]
