# Supplementary material for: Dyneins Across Eukaryotes: A Comparative Genomic Analysis
Source: Traffic. 2007 Sep 26;8(12):1708–21. doi: 10.1111/j.1600-0854.2007.00646.x (PMC2239267; doi:10.1111/j.1600-0854.2007.00646.x)
Supplement: File S8 — Reciprocal-best-BLAST hits from 24 diverse eukaryotes, queried with sequences identified in Chlamydomonas as OAD docking complex components, dynein ICs, proteins involved inIFT, dynein LCs, dynein LICs and radial spoke proteins and also components of the human cytoplasmic dynein 1 complex. [file tra0008-1708_8_12dfig8.xls]

## Sheet: RBB info
	Red = sequences not forming direct RBB match to original sequence, but RBB match to majority of other reciprocating sequences
	Arath	Orysa	Poptr	Chlre	Ostlu	Cyame	Plafa	Toxgo	Crypa	Tetth	Phatr	Thaps	Physo	Leima	Trybr	Giala	Sacce	Schpo	Enthi	Dicdi	Caeel	Drome	Takru	Homsa
Chlre OAD docking complex
DC2(ODA1)				132719				59.m03434		23501		116190	128337	LmjF32.2900	Tb11.01.7750	114462						CG14905-PA		ENSP00000312399
DC1(ODA3)				189083
DC3(ODA14)				136411			PF14_0420	20.m03961		23776		164923	141608
Chlre ICs
IC140(IDA7)				137826				42.m03274		6823			141215	LmjF27.1630	Tb11.18.0003									ENSP00000294664
IC138(BOP5)				158948	28823			55.m04766		3910			142621	LmjF33.2630	Tb927.2.4060	10254		SPBC646.17c						ENSP00000282672
IC78(IC1/ODA9)				129433			PFI1080w	25.m01862		19646		109099	141044	LmjF24.0280	Tb11.02.2640	33218					16862	CG9313-PA	SINFRUP00000182340	ENSP00000368323
IC70(IC2/ODA6)				188612			PF14_0243	52.m01629		10169		138281	108289	LmjF32.1060	Tb11.01.5910	6939				DDB0215397		CG6053-PA	SINFRUP00000138996	ENSP00000308312
Chlre IFT proteins
IFT20				182072						5995			138781	LmjF30.2000	Tb927.6.3290						23246	CG30441-PA	SINFRUP00000158125	ENSP00000318136
IFT52				24116				55.m04651		9205		149066	133187	LmjF19.0320	Tb10.61.1590	112963					27774	CG9595-PA	SINFRUP00000151494	ENSP00000362121
IFT57				98642						1565		105693	128672	LmjF33.0620	Tb10.26.0670	14713					31704	CG8853-PA	SINFRUP00000178191	ENSP00000264538
IFT72				136521						20682		148614	130594	LmjF22.1370	Tb927.7.3370	9750					27719		SINFRUP00000165114	ENSP00000262247
IFT80				24171				83.m02713		5939			108914	LmjF19.0330	Tb10.61.1560	17223					25876	CG9333-PA	SINFRUP00000152485	ENSP00000312778
IFT81				138649						15125		97899	144460	LmjF34.0230	Tb10.70.5020	15428					04470		SINFRUP00000142961	ENSP00000242591
IFT88				24421				25.m01739		4327		140378	131706	LmjF27.1130	Tb11.55.0006	16660					28361	CG12548-PB	SINFRUP00000145708	ENSP00000323580
IFT122				139789				38.m01041		2937			120283	LmjF36.1000	Tb10.70.1660	16547					20709	CG7161-PA	SINFRUP00000132203	ENSP00000323973
IFT140				192205				33.m01346		22409			134255	LmjF32.0310	Tb10.61.2260	17251					35411	CG11838-PB	SINFRUP00000163188	ENSP00000354895
IFT172				183240				80.m02127		16475			108342	LmjF21.0980	Tb10.70.6920	17105					32504	CG13809-PA	SINFRUP00000152465	ENSP00000260570
Chlre LCs
LC8	4G15930.1	01g15260.1	596123	194837	39788	CMT356C	PFL0660w	41.m01383	cgd2_740	9257	Phatr_16008	170578	156491	LmjF32.0230	Tb11.0845	9848	YDR424C	SPAC926.07c	6.m00505	DDB0217490	00788	CG6998-PC	SINFRUP00000178763	ENSP00000240343
LC11				128553
LC1				186669			MAL8P1.46			5974		99817	142006	LmjF24.1030	Tb11.02.3390	4463						CG8800-PA	SINFRUP00000181855	ENSP00000310360
Tctex1a				160073			PFI1350c	50.m00037	cgd4_1830	19512		159009	108869	LmjF13.1180	Tb11.02.1135	4236				DDB0218620	17659	CG12363-PA	SINFRUP00000154636	ENSP00000275244
LC9				126085
p28				132451			PF14_0202	50.m03348		16206			109236	LmjF24.0840	Tb11.02.3200	13273					04545	CG6971-PA	SINFRUP00000177637	ENSP00000333618
Tctex2b				130357				20.m03672		27905			143028	LmjF35.2910	Tb09.211.3770						04289	CG5359-PA		ENSP00000324323
LC19				184900			PF11_0148					132110				17371							SINFRUP00000181506
Roadblock/LC7				137559			PF10_0195	55.m10236		20862	Phatr_46620	166965	138852	LmjF18.1010	Tb10.389.0350	14270				DDB0186712	03731	CG10751-PA	SINFRUP00000136252	ENSP00000302936
LC18				190145						17631		170266	108841			7578
LC16				192564
LC14				152943			PF14_0590						156235			15460
Chlre LIC
p38				189194				583.m09186		6020			127876	LmjF35.4390	Tb09.211.1790	15547								ENSP00000163340
D1bLIC				130394						4922			138237	LmjF32.3230	Tb11.01.8570						39142	CG3769-PA	SINFRUP00000130818	ENSP00000260605
Chlre RSPs
RSP2				186281									135780	LmjF08.0960	Tb927.5.2850									ENSP00000361270
RSP3				138046				52.m01638		9021			131253	LmjF27.0520	Tb11.47.0034	16450						CG32392-PA	SINFRUP00000133615	ENSP00000252655
RSP4				24016				44.m02787		3786					Tb927.3.3690	16720						CG3121-PA	SINFRUP00000155345	ENSP00000357572
RSP6				54360
RSP16(HSP40)				78044
CaM	5G21274.1	07g48780.1	580637	188144	39965	CME034C	PF14_0323	50.m03285	cgd2_810	6925	Phatr_23794	39270	109328	LmjF09.0930	Tb11.01.4624	5333	YBR109C	SPAC3A12.14	151.m00100	DDB0214955	13902	CG8472-PB	SINFRUP00000178987	ENSP00000349467
LC8	4G15930.1	01g15260.1	596123	194837	39788	CMT356C	PFL0660w	41.m01383	cgd2_740	9257	Phatr_16008	170578	156491	LmjF32.0230	Tb11.0845	9848	YDR424C	SPAC926.07c	6.m00505	DDB0217490	00788	CG6998-PC	SINFRUP00000178763	ENSP00000240343
RSP23(p61)	1G17410.1	02g35700.1	693759	139197									131741									CG5310-PA	SINFRUP00000164677	ENSP00000265191
RSP17				171163
RSP7				189584									129937
RSP1				102567
RSP14				172252																			SINFRUP00000163270	ENSP00000216036
RSP12				141642
RSP10				185792									157382	LmjF05.1080	Tb927.7.6910	2622						CG5458-PA	SINFRUP00000169923	ENSP00000291536
RSP9				182960			PFL0760w			26442			131853	LmjF33.2500	Tb927.8.810							CG31803-PA	SINFRUP00000174810	ENSP00000307412
RSP5				190792
RSP8				141286						3539			129258	LmjF29.2640
RSP11				182635						12167			130733	LmjF35.4060	Tb11.01.5260	17347								ENSP00000274134
Homsa cytoplasmic dynein complex
DYNC1I1											Phatr_46969		133317											ENSP00000320130
DYNC1I2																				DDB0215397	16862	CG18000-PI		ENSP00000339430
DYNC1LI1										15604										DDB0233302	30892	CG1938-PD	SINFRUP00000179878	ENSP00000273130
DYNC1LI2							PFI0315c	50.m03184					137203											ENSP00000258198
DYNLT1				160073			PFI1350c	50.m00037	cgd4_1830	19512		159009	108869	LmjF05.0420	Tb11.02.1135	4236				DDB0218620	17659	CG12363-PA	SINFRUP00000154636	ENSP00000275244
DYNLT3																								ENSP00000297871
DYNLRB1											Phatr_46620			LmjF35.1750	Tb09.211.4920						03731			ENSP00000363982
DYNLRB2				137559			PF10_0195	55.m10236		14252		166965	138852			14270				DDB0186712		CG10751-PA	SINFRUP00000136252	ENSP00000302936
DYNLL1							PFL0660w										YDR424C							ENSP00000242577
DYNLL2	4G15930.1	01g15260.1	596123	194837	39788	CMT356C		41.m01383	cgd2_740	9257	Phatr_16008	170578	156491	LmjF32.0230	Tb11.0845	9848		SPAC926.07c	6.m00505	DDB0217490	00788	CG6998-PC	SINFRUP00000178763	ENSP00000240343
